# Supplementary material for: Unmet need for contraception? Understanding postpartum family planning desires and use in Kumasi, Ghana
Source: Front Reprod Health. 2025 Sep 25;7:1625242. doi: 10.3389/frph.2025.1625242 (PMC12507820; doi:10.3389/frph.2025.1625242)
Supplement: Supplementary file 1 [file Table1.xlsx]

## Sheet: Sheet1
Category	Short name of code	Full Name of Code	Description (+ what is included / excluded )
reasons for wanting to delay pregancy	delay_finances	more time to save up money/ prepare for new child	Includes discussion of needing more time to prepare, mentioning times are too financially difficult, not enough funds to take care of current children
	delay_health	delaying for health reasons	delay can be due to mother's personal health or for concern of health of current children
	delay_career	wants to advance career before another child	This includes mention of learning a new skill, advancing a degree, establishing herself in a career
	delay_judgment	fear of social judgment	Mentions fear of gossip or shame for having children close together
reasons for no more children	nopreg_enough	has desired number of children
source of family planning knowledge (FPK)	FPK_peers	first hand peer experience	stories directly from person with the experience
	FPK_wordofmouth	word of mouth stories not from direct person	second hand stories
	FPK_social_media		includes sources like instagram, facebook, tiktok
	FPK_self	personal experience	any knowledge person gained from their own previous experiences
	FPK_broadcasting	broadcasting of tv/radio commercials	This includes any type of commercial from government, specific products, etc
	FPK_provider	medical prover	includes midwife, doctor, nurse, any other provider in health care system
barriers to family planning (FPB)	FPB_side_effects	fear of side effects (true or not true)
	FPB_cost
	FPB_oth_exper	previous experience of another person	includes first hand and second hand story as well as mention of rumors
	FPB_prev_exper	previous experience of participant	tried family planning but stopped due to negative experience
	FPB_knowledge_lack	no knowledge of family planning	person not familiar with family planning and/or is not interested in learning about family planning options
	FPB_oth_disapproving	disapproval from someone who is not participant	includes dissapproval from husband, parents, community, religious group; also includes mention of general fear of judgment
perceived side effects (FPSE)	FPSE_irreg_mens	irregular menstrual cycle	mention of heavier, lighter, or changes in cycle time
	FPSE_nomens	no menstruation	fear of having no period at all
	FBSE_fibroids	fibroids	fear of family planning causing fibroids
	FPSE_cancer	cancer	fear of family planning causing cancer
	FPSE_weightgain	weight gain	fear of family planning causing weight gain
	FPSE_nausea	nauseous	nausea associated with use of family planning
	FPSE_dizzy	dizziness	dizziness associated with use of family planning
	FPSE_bloodpress	negative blood pressure changes	fear of blood pressure changes
	FPSE_infertility	infertility caused by family planning	fear of family planning causing permant infertiltiy
	FPSE_gensick	non gynecologic related sickness caused by family planning	mentions of general infection or sickness throughout the body
Method used to avoid pregnancy	method_abstinence	no intercourse	any method involving abstaining from sex
	method_breastfeeding
	method_pill
	method_location	different physical location from partner	includes mention of living with parent or someone aside from partner
	method_5_year
	method_gen_famplan	non specific method of family planning	any family planning method where specific method is not mentioned
	method_pullout	man pulls out before releasing sperm
	method_condom	male or female condom
	method_naturalmaterials		includes herbs, use of water
	method_IUD
	method_none	no form of protection
	method_injection		often discussed as the three month method
	method_dates	calendar date	person tracks their period for "safe" and "unsafe days"
	method_emergcontracep	emergency contraceptive pill following intercourse	often includes mention of pill taken after sex
Suggestions to remove barriers	suggestions		Women provide suggestions on what they think could be done to increase the likelihood of using family planning or what barriers could be removed to increase the use of family planning
